# Supplementary material for: Cyclic Octamer Peptoids: Simplified Isosters of Bioactive Fungal Cyclodepsipeptides
Source: Molecules. 2018 Jul 19;23(7):1779. doi: 10.3390/molecules23071779 (PMC6100324; doi:10.3390/molecules23071779)
Supplement: Supplementary file 1 [file molecules-23-01779-s001.zip]

Archive with 1 entries (1 files):
- SUPPORTING MATERIAL De Riccardis.doc
